# Supplementary material for: Correlating Gray Matter Volume with Individual Difference in the Flanker Interference Effect
Source: PLoS One. 2015 Aug 31;10(8):e0136877. doi: 10.1371/journal.pone.0136877 (PMC4554993; doi:10.1371/journal.pone.0136877)
Supplement: S1 Script — (M) [file pone.0136877.s003.m]

%% ths script is used for Kfold crossvalidation on results of multiple regression through a balanced-way, and plot the results in a figure
% it is developed based on the following references:
% Qin, S., Young, C. B., Duan, X., Chen, T., Supekar, K., & Menon, V. (2014). Amygdala subregional structure and intrinsic functional connectivity predicts individual differences in anxiety during early childhood. Biol Psychiatry, 75(11), 892-900. 
% Supekar, K., Swigart, A. G., Tenison, C., Jolles, D. D., Rosenberg-Lee, M., Fuchs, L., & Menon, V. (2013). Neural predictors of individual differences in response to math tutoring in primary-grade school children. Proceedings of the National Academy of Sciences, 110(20), 8230-8235. 

%% rationale behind this script
% Since the traditional regression analysis is based on conventional regression model and sensitive to outliers and likely correlational with no predictive value (Cohen et al., 2010; Supekar et al., 2013), 
% the cross-validation method could be used to confirm the robustness of the relation between the dependent variable (DV) and the independent variables (IVs)
% it uses a machine learning algorithm with balanced cross-validation (Cohen et al., 2010; Qin et al., 2014) 
%
% the general procedure is as follow:
% step1) it divides the dependent and independent values for all participants into Kfold in a balanced way
% step2) then it chooses k-1 folds as the training set, and the remaining 1 fold as the testing set
% step3) a linear model between DV and IVs by regression based on the training set
% step4) then this model is used to estimates values of the DV (predicted values) based on the IVs in the testing set.
% setp5) The predicted values are then correlated with the real values of the DV (observed values) to reflect the fitness of the model.
% step6) step2-step5 are then repeated recursively that each fold was used as the predicting set once, and a mean r(expected, observed) is obtained based on these three iterations. 
% step7) This cross-validation process is iterated for 1000 times to get the final mean r(expected, observed).  
% step7) To assess the robustness of the contribution of the predictor of interests, it also conducts similar 1000 iterations by randomly permuting the values of predictor of interests, then contrasts the resulted distribution of r(expected, observed) with the final mean r(expected, observed) based on real data. 
% step8) It is hypothesized that if the predictor of interest is predictive for the DV, randomly reallocating this variable would reduce the predictability of the model. Therefore, significance of the model is concluded if the mean correlation based on the real data is higher than 95% of the correlation coefficients based on the permuted data. 

%% the inputs:
% nfold: how many folds the data would be divided
% y: the dependent variable
% x: the matrix containing the predictor of interests and covariates of no interests in the multiregression analysis
% index_ofinterest: which column in X is the predictor of interests you want to cross-validate

%% the outputs:
% correlation_mean_original: the mean r(observed,expected) of the 1000 simulations when the simulation is based on real(unshuffled) data
% correlation_all_original:  all the corrrelation coefficients of r(observed,expected) across 1000 simulations when the simulation is based on real(unshuffled) data, 
% correlation_mean_shffled: the mean r(observed,expected) of the 1000 simulation when the predictor of interest is randomly shuffled. 
% correlation_all_shffled: all the corrrelation coefficients of r(observed,expected) across 1000 simulations when the predictor of interest is randomly shuffled.

%% the following example illustrates how this script should be used
% experiment description: 100 participants (50 boys),age from 10-14 years old
% suppose the experiment is to investigate if gray matter volume(GM) in left hippocampus shows close assocation with participants' maths and reading performance, then
% y: GM volume values of the 100 participants (a 100*1 matrix)
% x: contains 4 columns: maths performance (column 1), reading performance (column 2), age (column 3),gender (column 4)
% nfold: e.g. 4
% index_ofinterest: if we want to carry out cross-validation by manupulating maths performance, then index_ofinterest is 1, because it is the first column in x
% if we want to carry out cross-validation by manupulating reading performance, then index_ofinterest is 2, because it is the second column in x

%% author information: Changming Chen, School of Psychology, Southwest University, China,400715
%                         contact: chenchangmingswu@gmail.com, chenchangmingswu@163.com
%   The author would like to thank Dr Qin Shaozheng (Stanford University and Beijing Normal University) for the help when developing this this script
%   date: June 30th, 2015

function [correlation_mean_original,correlation_all_original,correlation_mean_shffled,correlation_all_shffled]=kfold_crossvalid_bymultipleregression(nfold,y,x,index_ofinterest,vargin)
n=0;
pthresh=0.5;

% no random
while n<1000
    n=n+1;
    indices=bcv_sample_changming(x(:,index_ofinterest),y,nfold,pthresh);
    correlations=[];
    for i=1:max(indices)
        expected=[];
        % training
        statis=regstats(y(indices~=i),x(indices~=i,:),'linear');
        % expected
        expected(:,1)=x(indices==i,:)*statis.tstat.beta(2:end)+statis.tstat.beta(1); % colume *row and get the sum of multilple columns
        % correlation
        correlations(i,1)=corr(expected(:,1),y(indices==i));
    end
    correlation_all_original(n,1)=mean(correlations);
end
% figure;
% scatter(expected(:,1),y(indices==i));
% yy1=lsline;
% set(yy1,'Color','r','LineWidth',2);
correlation_mean_original=mean(correlation_all_original);
assignin('base','correlation_mean_original',correlation_mean_original);
assignin('base','correlation_all_original',correlation_all_original);
correlation_mean_original

%% interference_index random
for niteration=1:1000
    y1=y;
    indices=[];
    randomdata=randn(size(x,1),1);
    x1=x;
    x1(:,index_ofinterest)=randomdata;
    indices=bcv_sample(x1(:,index_ofinterest),y1,nfold,pthresh);
    for i=1:max(indices)
        expected=[];
        statis=regstats(y1(indices~=i),x1(indices~=i,:),'linear');  
        % expected
        expected(:,1)=x1(indices==i,:)*statis.tstat.beta(2:end)+statis.tstat.beta(1); % colume *row and get the sum of multilple columns
        % correlation
        correlations1_facetrue(i,1)=corr(expected(:,1),y1(indices==i));
    end
    correlation_all_shffled(niteration,1)=mean(correlations1_facetrue);
end
assignin('base','correlation_all_shffled',correlation_all_shffled);

% calculate and output the percentage
correlation_mean_shffled=mean(correlation_all_shffled);
assignin('base','correlation_mean_shffled',correlation_mean_shffled);
correlation_mean_shffled
p_carrandomized_lowerthan_unchanged=sum(correlation_all_shffled>correlation_mean_original)/1000
end

function indices=bcv_sample(a,b,nfold,pthresh)
nobsv = length(b);
bcv_stop = 0;
max_perm = 1000;
num_perm = 0;
while bcv_stop == 0 && num_perm < max_perm
    fold_idx = randsample([repmat(1:nfold, 1, floor(nobsv/nfold)) 1:mod(nobsv, nfold)], nobsv);
    x_pval = anova1(a, fold_idx, 'off');
    y_pval = anova1(b, fold_idx, 'off');
    num_perm = num_perm + 1;
    if x_pval > pthresh && y_pval > pthresh
        bcv_stop = 1;
        indices = fold_idx;
    end
end
end
